# Supplementary material for: Impact of Enniatin and Deoxynivalenol Co-Occurrence on Plant, Microbial, Insect, Animal and Human Systems: Current Knowledge and Future Perspectives
Source: Toxins (Basel). 2023 Apr 6;15(4):271. doi: 10.3390/toxins15040271 (PMC10144843; doi:10.3390/toxins15040271)
Supplement: Supplementary file 1 [file toxins-15-00271-s001.zip]

Archive with 1 entries (1 files):
- toxins-2303383-supplementary.pdf
